# Supplementary material for: Protein profiling reveals consequences of lifestyle choices on predicted biological aging
Source: Sci Rep. 2015 Dec 1;5:17282. doi: 10.1038/srep17282 (PMC4664859; doi:10.1038/srep17282)
Supplement: Supplementary Table 1 [file srep17282-s2.txt]

Name	CoreModel	UniprotName	UniprotShortName	EC	UniprotID	UniprotIDreadable	UniprotKeywordsMF	OlinkShortName	OlinkFullName	HGNC				
ADM	Age, Weight, HIP	ADM			P35318	ADML_HUMAN	Hormone	ADM	Adrenomedullin	ADM				
AGRP		Agouti-related protein			O00253	AGRP_HUMAN		AGRP	Agouti-related protein	AGRP				
BAFF	Weight, Height	Tumor necrosis factor ligand superfamily member 13B			Q9Y275	TN13B_HUMAN	Cytokine	BAFF	B-cell activating factor	TNFSF13B				
CASP-3		Caspase-3	CASP-3	EC=3.4.22.56	P42574	CASP3_HUMAN	Hydrolase, Protease, Thiol protease	CASP-3	Caspase-3	CASP3				
CCL20		C-C motif chemokine 20			P78556	CCL20_HUMAN	Antibiotic, Antimicrobial, Cytokine	CCL20	C-C motif chemokine 20	CCL20				
CCL24		C-C motif chemokine 24			O00175	CCL24_HUMAN	Cytokine	CCL24	C-C motif chemokine 24	CCL24				
CCL4	HIP	C-C motif chemokine 4			P13236	CCL4_HUMAN	Cytokine	CCL4	C-C motif chemokine 4	CCL4				
CCL19	Weight	C-C motif chemokine 19			Q99731	CCL19_HUMAN	Cytokine	CCL19	C-C motif chemokine 19	CCL19				
CD40	Age	Tumor necrosis factor receptor superfamily member 5			P25942	TNR5_HUMAN	Receptor	CD40	Tumor necrosis factor receptor superfamily member 5	CD40				
CD69		Early activation antigen CD69			Q07108	CD69_HUMAN		CD69	Early activation antigen CD69	CD69				
CSTB		Cystatin-B			P04080	CYTB_HUMAN	Protease inhibitor, Thiol protease inhibitor	CSTB	Cystatin-B	CSTB				
CX3CL1		Fractalkine			P78423	X3CL1_HUMAN	Cytokine	CX3CL1	Fractalkine	CX3CL1				
CXCL1		Growth-regulated alpha protein			P09341	GROA_HUMAN	Cytokine, Growth factor	CXCL1	C-X-C motif chemokine 1	CXCL1				
CXCL10	Weight, Height	C-X-C motif chemokine 10			P02778	CXL10_HUMAN	Cytokine	CXCL10	C-X-C motif chemokine 10	CXCL10				
CXCL11	HIP	C-X-C motif chemokine 11			O14625	CXL11_HUMAN	Cytokine	CXCL11	C-X-C motif chemokine 11	CXCL11				
CXCL13	Age, Weight	C-X-C motif chemokine 13			O43927	CXL13_HUMAN	Cytokine	CXCL13	C-X-C motif chemokine 13	CXCL13				
CXCL16	Height	C-X-C motif chemokine 16			Q9H2A7	CXL16_HUMAN	Cytokine	CXCL16	C-X-C motif chemokine 16	CXCL16				
CXCL5		C-X-C motif chemokine 5			P42830	CXCL5_HUMAN	Cytokine	CXCL5	C-X-C motif chemokine 5	CXCL5				
CXCL6		C-X-C motif chemokine 6			P80162	CXCL6_HUMAN	Antibiotic, Antimicrobial, Cytokine	CXCL6	C-X-C motif chemokine 6	CXCL6				
CXCL9	Age	C-X-C motif chemokine 9			Q07325	CXCL9_HUMAN	Cytokine	CXCL9	C-X-C motif chemokine 9	CXCL9				
Dkk-1		Dickkopf-related protein 1	Dkk-1		O94907	DKK1_HUMAN	Developmental protein	Dkk-1	Dickkopf-related protein 1	DKK1				
E-selectin	Age, Weight, Height	E-selectin			P16581	LYAM2_HUMAN		CD62E	E-selectin	SELE				
ECP		Eosinophil cationic protein	Ecp	3.1.27.-	P12724	ECP_HUMAN	Antibiotic, Antimicrobial, Endonuclease, Hydrolase, Nuclease	ECP	Eosinophil cationic protein	RNASE3				
EGF		Pro-epidermal growth factor	EGF		P01133	EGF_HUMAN	Growth factor	EGF	Epidermal growth factor	EGF				
EGFR	Age, Weight, Height	Epidermal growth factor receptor		EC=2.7.10.1	P00533	EGFR_HUMAN	Developmental protein, Kinase, Receptor, Transferase, Tyrosine-protein kinase	EGFR	Epidermal growth factor receptor	EGFR				
Basigin	Age	Basigin			P35613	BASI_HUMAN	Blood group antigen	EMMPRIN	Extracellular matrix metalloproteinase inducer	BSG				
Ep-CAM	Age, Weight	Epithelial cell adhesion molecule	Ep-CAM		P16422	EPCAM_HUMAN	Tumor antigen	Ep-CAM	Epithelial cell adhesion molecule	EPCAM				
ErbB2	Weight, Height, HIP	Receptor tyrosine-protein kinase erbB-2		EC=2.7.10.1	P04626	ERBB2_HUMAN	Activator, Kinase, Receptor, Transferase, Tyrosine-protein kinase	ErbB2	Receptor tyrosine-protein kinase ErbB-2	ERBB2				
ErbB3	Age, Weight, Height, HIP	Receptor tyrosine-protein kinase erbB-3		EC=2.7.10.1	P21860	ERBB3_HUMAN	Kinase, Receptor, Transferase, Tyrosine-protein kinase	ErbB3	Receptor tyrosine-protein kinase ErbB-3	ERBB3				
ErbB4	Age	Receptor tyrosine-protein kinase erbB-4		EC=2.7.10.1	Q15303	ERBB4_HUMAN	Activator, Developmental protein, Kinase, Receptor, Transferase, Tyrosine-protein kinase	ErbB4	Receptor tyrosine-protein kinase ErbB-4	ERBB4				
ESM-1	Age, Weight, Height, HIP	Endothelial cell-specific molecule 1	ESM-1		Q9NQ30	ESM1_HUMAN		ESM-1	Endothelial cell-specific molecule 1	ESM1				
FABP4	Weight, Height, HIP	Fatty acid-binding protein, adipocyte			P15090	FABP4_HUMAN		FABP4	Fatty acid binding protein 4 adipocyte	FABP4				
FAS	Age	Tumor necrosis factor receptor superfamily member 6			P25445	TNR6_HUMAN	Receptor	FAS	Tumor necrosis factor receptor superfamily member 6	FAS				
FGF-23		Fibroblast growth factor 23	FGF-23		Q9GZV9	FGF23_HUMAN	Growth factor	FGF-23	Fibroblast growth factor 23	FGF23				
Flt3L	Age, Weight, Height	Fms-related tyrosine kinase 3 ligand	Flt3L		P49771	FLT3L_HUMAN	Cytokine	Flt3L	Fms-related tyrosine kinase 3 ligand	FLT3LG				
Gal-3	Age	Galectin-3	Gal-3		P17931	LEG3_HUMAN		Gal-3	Galectin-3	LGALS3				
GDF-15	Age	Growth/differentiation factor 15	GDF-15		Q99988	GDF15_HUMAN	Cytokine, Growth factor	GDF-15	Growth/differentiation factor 15	GDF15				
GH	Weight, Height, HIP	Somatotropin			P01241	SOMA_HUMAN	Hormone	GH	Growth Hormone	GH1				
HB-EGF	Age	Proheparin-binding EGF-like growth factor	HB-EGF		Q99075	HBEGF_HUMAN	Growth factor, Receptor	HB-EGF	Heparin-binding EGF-like growth factor	HBEGF				
HGF receptor		Hepatocyte growth factor receptor	HGF receptor	EC=2.7.10.1	P08581	MET_HUMAN	Kinase, Receptor, Transferase, Tyrosine-protein kinase	HGF receptor	Hepatocyte growth factor receptor	MET				
IL-12B	Age, Weight, HIP	Interleukin-12 subunit beta	IL-12B		P29460	IL12B_HUMAN	Cytokine	IL-12	Interleukin 12	IL-12A and IL12B				
IL-16	Age, Weight	Pro-interleukin-16			Q14005	IL16_HUMAN	Cytokine	IL-16	Interleukin-16	IL16				
IL-18	HIP	Interleukin-18	IL-18		Q14116	IL18_HUMAN	Cytokine	IL-18	Interleukin-18	IL18				
IL-8		Interleukin-8	IL-8		P10145	IL8_HUMAN	Cytokine	IL-8	Interleukin 8	IL8				
IL27-A	Height	Interleukin-27 subunit alpha	IL27-A		Q8NEV9	IL27A_HUMAN	Antiviral protein, Cytokine	IL27-A	Interleukin-27 subunit alpha	IL27				
IL-2-RA	Height	Interleukin-2 receptor subunit alpha	IL-2-RA		P01589	IL2RA_HUMAN	Receptor	IL2RA	Interleukin 2 receptor subunit alpha	IL2RA				
IL-6RA		Interleukin-6 receptor subunit alpha	IL-6RA		P08887	IL6RA_HUMAN	Receptor	IL6RA	Interleukin 6 receptor subunit alpha	IL6R				
KLK6	Weight, HIP	Kallikrein-6		EC=3.4.21.-	Q92876	KLK6_HUMAN	Hydrolase, Protease, Serine protease	KLK6	Kallikrein-6	KLK6				
TGF-beta-1		Transforming growth factor beta-1	TGF-beta-1		P01137	TGFB1_HUMAN	Growth factor, Mitogen	TGB-beta-1	Latency-associated peptide transforming growth factor beta 1	TGFB1				
LOX-1		Oxidized low-density lipoprotein receptor 1	Ox-LDL receptor 1		P78380	OLR1_HUMAN	Receptor	LOX-1	Lectin-like oxidized LDL receptor 1	OLR1				
MCP-1	Age, Height	C-C motif chemokine 2			P13500	CCL2_HUMAN	Cytokine	MCP-1	Monocyte chemotactic protein-1	CCL2				
MK	Weight	Midkine	MK		P21741	MK_HUMAN	Developmental protein, Growth factor, Mitogen	MK	Midkine	MDK				
MMP-10	Height	Stromelysin-2	SL-2	3.4.24.22	P09238	MMP10_HUMAN	Hydrolase, Metalloprotease, Protease	MMP-10	Matrix metalloproteinase-10	MMP10				
MMP-12		Macrophage metalloelastase	MME	3.4.24.65	P39900	MMP12_HUMAN	Hydrolase, Metalloprotease, Protease	MMP-12	Matrix metalloproteinase-12	MMP12				
MMP-7	Age, Weight, Height	Matrilysin		3.4.24.23	P09237	MMP7_HUMAN	Hydrolase, Metalloprotease, Protease	MMP-7	Matrix metalloproteinase-7	MMP7				
OPG	Age, Weight, Height	Tumor necrosis factor receptor superfamily member 11B			O00300	TR11B_HUMAN	Receptor	OPG	Osteoprotegerin	TNFRSF11B				
PAR-1	Height	Proteinase-activated receptor 1	PAR-1		P25116	PAR1_HUMAN	G-protein coupled receptor, Receptor, Transducer	PAR-1	Proteinase-activated receptor 1	F2R				
PECAM-1		Platelet endothelial cell adhesion molecule	PECAM-1		P16284	PECA1_HUMAN		PECAM-1	Platelet endothelial cell adhesion molecule	PECAM1				
PlGF	Age, Height	Placenta growth factor	PlGF		P49763	PLGF_HUMAN	Developmental protein, Growth factor, Mitogen	PIGF	Placenta Growth Factor	PGF				
PRSS8	Age, HIP	Prostasin		EC=3.4.21.-	Q16651	PRSS8_HUMAN	Hydrolase, Protease, Serine protease	PRSS8	Prostasin	PRSS8				
RAGE	Age, Weight, HIP	Advanced glycosylation end product-specific receptor			Q15109	RAGE_HUMAN		RAGE	Receptor for advanced glycosylation end products	AGER				
REN		Renin		3.4.23.15	P00797	RENI_HUMAN	Aspartyl protease, Hydrolase, Protease	REN	Renin	Ren				
RETN		Resistin			Q9HD89	RETN_HUMAN	Hormone	RETN	Resistin	RETN				
SPON1		Spondin-1			Q9HCB6	SPON1_HUMAN		SPON1	Spondin-1	SPON1				
SRC		Proto-oncogene tyrosine-protein kinase Src		2.7.10.2	P12931	SRC_HUMAN	Kinase, Transferase, Tyrosine-protein kinase	SRC	Proto-oncogene tyrosine-protein kinase Src	SRC				
ST2	Age, Height	Interleukin-1 receptor-like 1			Q01638	ILRL1_HUMAN	Receptor	ST2	ST2 protein	IL1RL1				
SCF	Weight, Height, HIP	Kit ligand			P21583	SCF_HUMAN	Growth factor	SCF	Stem cell factor	KITLG				
t-PA	Age, Weight, Height, HIP	Tissue-type plasminogen activator	tPA		P00750	TPA_HUMAN	Hydrolase, Protease, Serine protease	t-PA	Tissue-type plasminogen activator	PLAT				
TIE2	Age, Weight, Height	Angiopoietin-1 receptor		EC=2.7.10.1	Q02763	TIE2_HUMAN	Kinase, Receptor, Transferase, Tyrosine-protein kinase	TIE2	Angiopoietin-1 receptor	TEK				
TF	Age	Tissue factor			P13726	TF_HUMAN		TF	Tissue Factor	F3				
TM		Thrombomodulin	TM		P07204	TRBM_HUMAN	Receptor	TM	Thrombomodulin	THBD				
TNF-R1	Age, Weight, Height, HIP	Tumor necrosis factor receptor superfamily member 1A			P19438	TNR1A_HUMAN	Receptor	TNF-R1	Tumor necrosis factor receptor 1	TNFRSF1A				
TRAIL	Weight, Height	Tumor necrosis factor ligand superfamily member 10			P50591	TNF10_HUMAN	Cytokine	TRAIL	TNF-related apoptosis-inducing ligand	TNFSF10				
U-PAR	Weight, Height	Urokinase plasminogen activator surface receptor	U-PAR		Q03405	UPAR_HUMAN	Receptor	U-PAR	Urokinase plasminogen activator surface receptor	PLAUR				
VEGF-A		Vascular endothelial growth factor A	VEGF-A		P15692	VEGFA_HUMAN	Developmental protein, Growth factor, Mitogen	VEGF-A	Vascular endothelial growth factor A	VEGFA				
VEGF-D		Vascular endothelial growth factor D	VEGF-D		O43915	VEGFD_HUMAN	Developmental protein, Growth factor, Mitogen	VEGF-D	Vascular endothelial growth factor D	FIGF				
VEGFR-2		Vascular endothelial growth factor receptor 2	VEGFR-2	EC=2.7.10.1	P35968	VGFR2_HUMAN	Developmental protein, Kinase, Receptor, Transferase, Tyrosine-protein kinase	VEGFR-2	Vascular endothelial growth factor receptor 2	KDR				
														
														
														
														
														
														
														
														
														
														
														
														
														
														
														
														
														
														
														
														
														
														
														
														
														
														
														
														
														
														
														
														
														
														
														
														
														
														
														
														
														
														
														
														
														
														
														
														
														
														
														
														
														
														
														
														
														
														
														
														
														
														
														
														
														
														
